# Supplementary material for: Potential Effect of Combined Exposure of Crystalline Silica Dust and Cigarette Smoking on the Incidence of Silicosis among Chinese Male Stone Processing Workers: A Cross-Sectional Study
Source: Healthcare (Basel). 2023 Aug 11;11(16):2260. doi: 10.3390/healthcare11162260 (PMC10454731; doi:10.3390/healthcare11162260)
Supplement: Supplementary file 1 [file healthcare-11-02260-s001.zip]

Archive with 1 entries (1 files):
- healthcare-2512890-supplementary.pdf
